# Supplementary material for: Neural representations of cryo-EM maps and a graph-based interpretation
Source: BMC Bioinformatics. 2022 Sep 28;23(Suppl 3):397. doi: 10.1186/s12859-022-04942-1 (PMC9517980; doi:10.1186/s12859-022-04942-1)
Supplement: Supplementary file 1 — Additional file 1. Raw results of interpolation experiment. Description: This table contains the raw results of the interpolation experiment, including the PDB ID’s of each structure used as the source of the simulated map and the ranges of errors of the tri-linear and neural interpolations. [file 12859_2022_4942_MOESM1_ESM.csv]

PDB ID	Resolution	Linear Min. Error	Linear Max. Error	Linear MAE	Neural Min. Error	Neural Max. Error	Neural MAE
6lyp	3.3	-0.977935791015625	1.0050829648971558	0.10212337970733643	-0.30275478959083557	0.38203686475753784	0.009959844872355461
5u0a	3.3	3.4356933507500204e-17	1.0149363279342651	0.069647878408432	-0.32328107953071594	0.5354949831962585	0.010050318203866482
6fhl	3.3	-0.9698633551597595	1.0077767372131348	0.09206139296293259	-0.25994136929512024	0.34315627813339233	0.008634421043097973
6xit	3.3	-0.9843499660491943	1.004089117050171	0.0905735045671463	-0.2293943464756012	0.3495716154575348	0.008289855904877186
6gtg	3.3	-0.9727807641029358	1.00547194480896	0.09569445997476578	-0.31998807191848755	0.3027937412261963	0.008778846822679043
6f0k	3.9	-0.9731642603874207	1.014851450920105	0.10384867340326309	-0.3262067437171936	0.3956454396247864	0.01000056229531765
6d6t	3.9	-0.9776298403739929	1.0081886053085327	0.10079444199800491	-0.3647063970565796	0.665861964225769	0.011242161504924297
5ll6	3.9	-0.976574182510376	1.1097681522369385	0.08849577605724335	-0.332233190536499	0.5974260568618774	0.009791349992156029
6caa	3.9	-0.9596177935600281	1.0132495164871216	0.0913655087351799	-0.22866582870483398	0.26510918140411377	0.008664899505674839
5fj8	3.9	-0.9728718400001526	1.012799620628357	0.0991533175110817	-0.36163946986198425	0.502138614654541	0.009563478641211987
6tte	2.2	-0.9565674066543579	1.0053493976593018	0.059788890182971954	-0.3353767991065979	0.5967820882797241	0.00785154290497303
6drv	2.2	-0.9228918552398682	1.003013014793396	0.04659087210893631	-0.2762855589389801	0.5184635519981384	0.006972127128392458
6x8m	2.2	-0.13452395796775818	0.5201374292373657	0.011526582762598991	-0.334917277097702	0.713648796081543	0.00764492666348815
6kqk	2.2	-0.15390527248382568	0.5237948894500732	0.012170787900686264	-0.2667088210582733	0.4886363744735718	0.007009755354374647
6wz5	2.2	-0.9167667627334595	1.0069856643676758	0.0556158572435379	-0.2545594573020935	0.45551103353500366	0.007884577848017216
5zdh	3.2	-0.9706548452377319	0.9993722438812256	0.09343064576387405	-0.2874792516231537	0.4558107256889343	0.009136291220784187
6xey	3.2	-0.9618943333625793	1.0025016069412231	0.08240664750337601	-0.30515673756599426	0.3296021819114685	0.00869897659868002
3jcu	3.2	-0.9777565598487854	1.0113420486450195	0.07639293372631073	-0.3815576434135437	0.6278035044670105	0.010623272508382797
6k32	3.2	-0.9363672733306885	1.0227562189102173	0.06653433293104172	-0.36299020051956177	0.7735381722450256	0.009589661844074726
7jgs	3.2	-0.9758870005607605	1.0054831504821777	0.08209346234798431	-0.3244929313659668	0.6274569034576416	0.010113322176039219
6rtk	3.5	-0.1887345016002655	0.4483698606491089	0.018123116344213486	-0.4260648488998413	0.8368072509765625	0.01204693503677845
6sb3	3.5	-0.5141696333885193	1.0024701356887817	0.07740407437086105	-0.37789416313171387	0.5456691384315491	0.010356507264077663
6u5z	3.5	-0.9624881744384766	1.0039868354797363	0.11276734620332718	-0.501167356967926	0.5959272384643555	0.013561762869358063
6um1	3.5	-0.9401934742927551	1.008094310760498	0.07743091136217117	-0.30896899104118347	0.36888450384140015	0.008870637975633144
6uh5	3.5	-0.9408858418464661	1.0780185461044312	0.09740433841943741	-0.31230926513671875	0.44313347339630127	0.009666500613093376
6mrm	2.9	-0.11173789203166962	0.40304887294769287	0.008693376556038857	-0.21604880690574646	0.2842279374599457	0.006477854214608669
6v9q	2.9	-0.9736717939376831	1.0080840587615967	0.0628080815076828	-0.29653307795524597	0.3791618347167969	0.008172823116183281
7c2k	2.9	-0.9620540738105774	1.0071396827697754	0.08450130373239517	-0.2963808476924896	0.2741988003253937	0.00897902436554432
6oo3	2.9	-0.9711736440658569	1.0044214725494385	0.0736074298620224	-0.3338177502155304	0.3047219514846802	0.00885996874421835
6o7h	2.9	-0.9755300879478455	1.0061323642730713	0.08066311478614807	-0.899330735206604	0.583726167678833	0.014947113581001759
6p7m	3.0	-0.9394173622131348	1.005521535873413	0.07269469648599625	-0.2814682126045227	0.4505038559436798	0.008014300838112831
7ji0	3.0	-0.9112045764923096	1.0067790746688843	0.07952788472175598	-0.2008417844772339	0.21651005744934082	0.005982869304716587
6jhs	3.0	-0.9543883800506592	0.9999942779541016	0.07636018097400665	-0.35309696197509766	0.6695067286491394	0.01004869770258665
7cq6	3.0	-0.9629498720169067	1.001450777053833	0.09327826648950577	-0.28524118661880493	0.4461631178855896	0.007771613076329231
7d0i	3.0	-0.9340381026268005	1.0023083686828613	0.08280088752508163	-0.3226475417613983	0.746731698513031	0.009393816813826561
6uvr	4.0	-0.9724156856536865	1.0104233026504517	0.11472593247890472	-0.2274560034275055	0.33960282802581787	0.009617776609957218
6uye	4.0	-0.9660101532936096	1.009240984916687	0.12104705721139908	-0.36778897047042847	0.691232442855835	0.010413928888738155
6qb8	4.0	-0.9709762930870056	1.0077139139175415	0.11932534724473953	-0.42956534028053284	0.7809824347496033	0.011400888673961163
5wsg	4.0	-0.9593064188957214	1.023513674736023	0.09026435762643814	-0.5220869183540344	0.677953839302063	0.011310126632452011
6rqt	4.0	-0.9778102040290833	1.0212836265563965	0.11708388477563858	-0.5558076500892639	0.5952272415161133	0.013573704287409782
6fq5	3.8	-0.9644306898117065	1.0096713304519653	0.10672580450773239	-0.20734348893165588	0.23111861944198608	0.007497851271182299
4uy8	3.8	-0.9494364857673645	1.0745197534561157	0.07056482136249542	-0.3728373348712921	0.5340940952301025	0.00859799049794674
6rev	3.8	-0.4931315779685974	0.616648256778717	0.03956511244177818	-0.34451737999916077	0.4367542862892151	0.009503507055342197
5ld2	3.8	-0.9588375687599182	1.0179349184036255	0.11930656433105469	-0.38255321979522705	0.5539357662200928	0.011555483564734459
3j80	3.8	-0.9827450513839722	1.009130597114563	0.08776659518480301	-0.3605606257915497	0.7120800018310547	0.01017582044005394
6rpk	2.8	-0.16189250349998474	0.47691404819488525	0.01448238454759121	-0.49274909496307373	0.8138687610626221	0.009253684431314468
6roh	2.8	-0.9494240283966064	1.0051440000534058	0.07270310819149017	-0.32916224002838135	0.3001834750175476	0.0078807407990098
6tar	2.8	-0.9700809121131897	1.0023585557937622	0.07813356816768646	-0.3613341450691223	0.590890109539032	0.010123996995389462
6pb1	2.8	-0.9632012248039246	1.002197265625	0.06482909619808197	-0.2763291597366333	0.464810311794281	0.008211910724639893
6rfl	2.8	-0.9590064883232117	1.0045007467269897	0.07181226462125778	-0.3107813000679016	0.6370291709899902	0.009182932786643505
6k15	3.4	-0.9541913270950317	1.0053801536560059	0.08204077184200287	-0.306522935628891	0.5319724082946777	0.009719710797071457
6nq2	3.4	-0.9651433229446411	1.0051299333572388	0.09307841956615448	-0.3197830021381378	0.47809669375419617	0.008915645070374012
6p6j	3.4	-0.9616231322288513	1.0116785764694214	0.09277915954589844	-0.2523350715637207	0.2826853394508362	0.008205307647585869
5g05	3.4	-0.7505216002464294	1.0269012451171875	0.07137662172317505	-0.2510739862918854	0.37819603085517883	0.008175981231033802
6ven	3.4	-0.9605541229248047	1.0041439533233643	0.07311078906059265	-0.30658504366874695	0.42513883113861084	0.009366217069327831
6rui	2.7	-0.9892440438270569	1.004372000694275	0.07408522814512253	-0.288099467754364	0.4984588325023651	0.009067573584616184
6uiw	2.7	-0.9548728466033936	1.0040193796157837	0.0659899041056633	-0.2812291383743286	0.6471052169799805	0.009220674633979797
6kac	2.7	-0.9660982489585876	1.004396915435791	0.056324876844882965	-0.3329348862171173	0.5396908521652222	0.008709654211997986
6m22	2.7	-0.9643845558166504	1.0069971084594727	0.0745156779885292	-0.2739229202270508	0.34682756662368774	0.008584082126617432
6yj4	2.7	-0.958096444606781	1.0044916868209839	0.06466461718082428	-0.3074715733528137	0.7618000507354736	0.009309091605246067
6vwx	3.1	-0.9237189888954163	1.0042413473129272	0.0766143649816513	-0.2895731031894684	0.3623971939086914	0.008281119167804718
6vm0	3.1	-0.974419116973877	1.0071420669555664	0.08830299973487854	-0.27767205238342285	0.41791293025016785	0.008645238354802132
6nbq	3.1	-0.9712478518486023	1.0058239698410034	0.08033941686153412	-0.34090790152549744	0.7128923535346985	0.01096052024513483
6wsl	3.1	-0.962204098701477	1.0011957883834839	0.07691098749637604	-0.3025800585746765	0.42242947220802307	0.008987917564809322
6fkf	3.1	-0.9619466066360474	1.0159696340560913	0.08414255082607269	-0.500422477722168	0.5819858908653259	0.014422055333852768
6k61	2.4	-0.9341036081314087	1.0021241903305054	0.04978572204709053	-0.3015235364437103	0.5155072808265686	0.007831951603293419
6m15	2.4	-0.955822229385376	1.006528615951538	0.06245779991149902	-0.30426204204559326	0.5599290132522583	0.008001747541129589
6nz0	2.4	-0.14802177250385284	0.523361086845398	0.012582344934344292	-0.40298452973365784	0.8842154741287231	0.008450152352452278
6szu	2.4	-0.8669087290763855	1.3100519180297852	0.04124397411942482	-0.2917925715446472	0.414867103099823	0.005357052199542522
6rpo	2.4	-0.13509678840637207	0.5119884014129639	0.012052834965288639	-0.3222186863422394	0.6271343231201172	0.007888351567089558
6nmi	3.7	-0.9689242243766785	1.0148508548736572	0.10502790659666061	-0.36625373363494873	0.45437589287757874	0.010137117467820644
6n38	3.7	-0.5595278739929199	0.6772359013557434	0.04267693683505058	-0.4094069004058838	0.7943629026412964	0.010904745198786259
5v7q	3.7	-0.974233090877533	1.0102068185806274	0.08579325675964355	-0.3215658962726593	0.5974570512771606	0.00927951280027628
6q6i	3.7	-0.9643005728721619	1.005610704421997	0.10001536458730698	-0.34338194131851196	0.5757349729537964	0.011480072513222694
6gov	3.7	-0.9807189702987671	1.0082495212554932	0.09891905635595322	-0.3974032402038574	0.8121530413627625	0.01067407988011837
7a6u	3.6	-0.9768637418746948	1.0083431005477905	0.09959530830383301	-0.30780574679374695	0.684731662273407	0.009164605289697647
6p62	3.6	-0.9929505586624146	1.0116785764694214	0.09659524261951447	-0.27093902230262756	0.39829814434051514	0.009001652710139751
5tc1	3.6	3.153410025782419e-17	1.0208708047866821	0.07017429172992706	-0.32806944847106934	0.5230579376220703	0.008099223487079144
5gjv	3.6	-0.7197549343109131	1.0594956874847412	0.047126654535532	-0.16274011135101318	0.2618311643600464	0.005491442978382111
6acc	3.6	-0.9590957760810852	1.0676467418670654	0.10282409936189651	-0.2835862636566162	0.40102946758270264	0.008182690478861332
6hma	2.6	-0.9728135466575623	1.003881573677063	0.07092452049255371	-0.3566778302192688	0.6824628114700317	0.007891484536230564
7k43	2.6	-0.9643164873123169	1.0174837112426758	0.06375042349100113	-0.3502480685710907	0.8040430545806885	0.008617781102657318
6e0c	2.6	-0.9574337005615234	1.0054079294204712	0.07010647654533386	-0.8216598033905029	0.5799276232719421	0.013985640369355679
6x9o	2.6	-0.9681968092918396	1.0098861455917358	0.07333444058895111	-0.2983162999153137	0.4283275604248047	0.009101358242332935
7cm5	2.6	3.904583658825909e-17	1.0033220052719116	0.05234988033771515	-0.3313908278942108	0.7554967999458313	0.009031026624143124
6s61	1.8	-0.10350033640861511	0.615668535232544	0.003934214822947979	-0.3178863823413849	0.47290658950805664	0.004113617818802595
6v21	1.8	-0.13681507110595703	0.5089444518089294	0.009377243928611279	-0.38314464688301086	0.5002856254577637	0.008128659799695015
5k12	1.8	-0.8750340342521667	1.000378131866455	0.04065734148025513	-0.3026675283908844	0.49974820017814636	0.007048286497592926
7bv2	2.5	-0.9752480983734131	1.0144078731536865	0.0707404762506485	-0.8780115246772766	0.6157296895980835	0.01377458218485117
6ysi	2.5	-0.9335660934448242	1.0056718587875366	0.05462691932916641	-0.29688045382499695	0.5850337743759155	0.006876783445477486
6v4n	2.5	-0.9517571926116943	1.001989722251892	0.06542298197746277	-0.380013108253479	0.6226589679718018	0.007836121134459972
6wbv	2.5	-0.9119390249252319	1.0488712787628174	0.059552356600761414	-0.27302786707878113	0.2648788094520569	0.006399713922291994
6q04	2.5	-0.9232521653175354	1.1906658411026	0.06646307557821274	-0.30366262793540955	0.5104989409446716	0.008839938789606094
6uva	2.3	-0.9459937214851379	1.0061267614364624	0.053636547178030014	-0.26091268658638	0.36695396900177	0.007533096708357334
6l3t	2.3	-0.92573481798172	1.0050081014633179	0.05925030633807182	-0.255477637052536	0.39197877049446106	0.00714148161932826
6sk0	2.3	-0.9259035587310791	1.002893090248108	0.0666598379611969	-0.22821030020713806	0.293540358543396	0.006851155776530504
6la3	2.3	-0.9676591157913208	1.000809907913208	0.07116896659135818	-0.3798055052757263	0.7728672027587891	0.008459550328552723
6wzg	2.3	-0.8972893357276917	1.016096830368042	0.05209842324256897	-0.31940609216690063	0.4869694411754608	0.008521285839378834
6xz7	2.1	-0.9053404331207275	1.001049518585205	0.04002736136317253	-0.2771297097206116	0.48949241638183594	0.006443205755203962
7kjr	2.1	-0.9097726345062256	1.0104387998580933	0.056677430868148804	-0.23839664459228516	0.29805105924606323	0.0065281204879283905
7jfo	2.1	-0.9709233641624451	0.9964905977249146	0.06230735033750534	-0.3066660463809967	0.3706320524215698	0.0075072660110890865
6x18	2.1	-0.9572738409042358	1.011920690536499	0.04806956276297569	-0.2735465168952942	0.2897271513938904	0.0066745285876095295
6rjh	2.1	-0.12958157062530518	0.5231435298919678	0.0115544768050313	-0.3125706911087036	0.7374004125595093	0.007365558762103319
6zgl	1.9	-0.9397360682487488	1.001922369003296	0.0514334961771965	-0.2969057261943817	0.4825459122657776	0.007940074428915977
7jjp	1.9	-0.9045518636703491	1.0030430555343628	0.0452403724193573	-0.3256833851337433	0.39501258730888367	0.007137185428291559
6cvm	1.9	-0.9246196746826172	1.0034931898117065	0.0365554615855217	-0.3551233112812042	0.8706305623054504	0.008001958951354027
7a6b	1.3	-0.09431144595146179	0.5045031309127808	0.0035078886430710554	-0.36817553639411926	0.3414430618286133	0.004212460480630398
7k3v	1.3	-0.08700460195541382	0.46830809116363525	0.0035882580559700727	-0.2585448920726776	0.309482216835022	0.0038196491077542305
6z9e	1.6	-0.12295219302177429	0.5077711939811707	0.004213640466332436	-0.23081433773040771	0.29470205307006836	0.003322923555970192
6wx6	2.0	-0.8141025900840759	0.8953890204429626	0.04054862633347511	-0.3025117516517639	0.44599848985671997	0.006927089765667915
6s6z	2.0	-0.9973442554473877	1.004438877105713	0.05262035131454468	-0.3427673876285553	0.6494616270065308	0.007479608524590731
6ybq	2.0	-0.9714552760124207	1.0008283853530884	0.050179243087768555	-0.33440253138542175	0.6086360216140747	0.0076239099726080894
7a6a	1.1	-0.09488516300916672	0.5498808026313782	0.00312648992985487	-0.23377090692520142	0.4995826482772827	0.002574814949184656
7a4m	1.2	-0.11672914028167725	0.5517598390579224	0.0017491489415988326	-0.11842226982116699	0.3929983973503113	0.0025973888114094734
6z6u	1.2	-0.1431371569633484	0.5605202913284302	0.005438287276774645	-0.2923351228237152	0.3437749147415161	0.00447095325216651
