# Supplementary material for: Neural representations of cryo-EM maps and a graph-based interpretation
Source: BMC Bioinformatics. 2022 Sep 28;23(Suppl 3):397. doi: 10.1186/s12859-022-04942-1 (PMC9517980; doi:10.1186/s12859-022-04942-1)
Supplement: Supplementary file 2 — Additional file 2. Raw results of all-atom location comparison. Description: This table contains the raw results of the experiment comparing the locations of all atoms with the nodes of the density graphs created from atomic resolution cryo-EM maps. [file 12859_2022_4942_MOESM2_ESM.csv]

EMDB ID	PDB ID	Resolution	Num. atoms	% Atom with node	% Node with atom	Graph Atomic RMSD
emd_11669	7a6b	1.3	35712	84.25459229390681	94.31992727500706	0.151193657471361
emd_22657	7k3v	1.3	35400	78.8220338983051	89.44129243196461	0.2258119151753362
emd_11121	6z9e	1.6	34896	84.439477303989	66.28573999505095	0.2909539122744853
emd_11668	7a6a	1.1	35448	87.98521778379599	96.21186414535583	0.1378271786121438
emd_11638	7a4m	1.2	35712	86.99596774193549	88.80885001286339	0.19245512946448876
emd_11103	6z6u	1.2	35040	88.73287671232876	95.3420624942504	0.1468740005256372
