# Supplementary material for: Neural representations of cryo-EM maps and a graph-based interpretation
Source: BMC Bioinformatics. 2022 Sep 28;23(Suppl 3):397. doi: 10.1186/s12859-022-04942-1 (PMC9517980; doi:10.1186/s12859-022-04942-1)
Supplement: Supplementary file 3 — Additional file 3. Raw results of Cα location comparison. Description: This table contains the raw results of the experiment comparing the locations of the Cα atoms with the nodes of the density graphs created from our dataset of experimental cryo-EM maps. Included in the results are the comparable metrics from the DeepTracer predictions. [file 12859_2022_4942_MOESM3_ESM.csv]

EMDB ID	PDB ID	Resolution	Num. C-a	Num. nodes	% C-a with Node	% Node with C-a	Graph RMSD	DeepTracer % matching	DeepTracer RMSD
emd_30017	6lyp	3.3	2009	6788	93.23046291687407	45.9634649381261	1.1460211899683896	87.9044300647088	0.7431848661094176
emd_8478	5u0a	3.3	3329	25458	93.18113547611895	23.269699112263336	1.1173478256206155	91.31871432862721	0.7620406740750415
emd_4259	6fhl	3.3	1850	4998	90.86486486486487	55.22208883553421	0.8494065912863212	97.4054054054054	0.5645611560979363
emd_22200	6xit	3.3	1308	5310	98.54740061162079	58.66290018832392	1.0142102702036797	88.91437308868501	0.6886482520449341
emd_0065	6gtg	3.3	1298	2300	69.18335901386749	64.17391304347827	1.25938999356093	74.34514637904468	0.9759273922666716
emd_4165	6f0k	3.9	2504	6067	73.9217252396166	76.69358826438108	1.3224318641334538	86.26198083067092	1.1077490218010282
emd_7816	6d6t	3.9	2082	11758	82.66090297790586	77.28355162442593	1.0014949387515277	92.26705091258405	0.7749103022856435
emd_4071	5ll6	3.9	3429	24510	76.20297462817149	22.60301917584659	1.3910575418045492	76.93205016039661	1.1269805389721557
emd_7441	6caa	3.9	954	1458	69.916142557652	68.93004115226337	1.3145793353864184	94.12997903563941	0.9255910374410535
emd_3178	5fj8	3.9	4839	10365	78.48729076255425	72.36854799807043	1.4217522167307273	81.54577392023145	1.1624764861483512
emd_10574	6tte	2.2	4056	15731	97.6577909270217	72.84978704468882	1.1640083929479974	98.49605522682445	0.40199013510037623
emd_8908	6drv	2.2	4096	19715	98.7548828125	59.472482881055036	1.1645870598627253	96.9970703125	0.515984828271766
emd_22094	6x8m	2.2	16800	83929	99.88690476190476	67.67625016382895	1.0746323927373698	97.72619047619048	0.3919471274006022
emd_0753	6kqk	2.2	3936	5499	66.71747967479675	85.54282596835789	1.0811224071380592	79.39532520325203	0.8638478940111031
emd_21970	6wz5	2.2	774	3592	92.76485788113695	57.12694877505567	1.1043976457619809	88.11369509043928	0.9232074677970943
emd_6917	5zdh	3.2	8715	16192	86.25358577165805	83.80681818181817	1.1243331506331173	72.87435456110155	0.6718259382972271
emd_22156	6xey	3.2	3749	7450	81.24833288877034	83.69127516778524	1.008275135010538	82.1018938383569	0.7627955458681539
emd_6617	3jcu	3.2	7648	15646	77.48430962343096	66.60488303719801	0.9810697884997125	79.9555439330544	0.6558422793487145
emd_9907	6k32	3.2	7723	57775	85.08351676809531	17.684119428818693	1.1583778859179252	96.4392075618283	0.9101471185257377
emd_22330	7jgs	3.2	2528	5552	76.1867088607595	85.71685878962536	0.973023040996549	95.41139240506328	0.6190705200713676
emd_10001	6rtk	3.5	25140	186426	89.59427207637232	20.44832802291526	1.0918677141066808	94.10103420843278	0.8302420884267754
emd_10134	6sb3	3.5	9664	12567	73.78932119205298	89.13026179676932	1.2680110795703545	79.21150662251655	1.0204037584506676
emd_20659	6u5z	3.5	3174	7587	72.65280403276623	55.68735995782259	1.6912665089744117	53.119092627599244	1.4627306829119224
emd_20815	6um1	3.5	2208	4167	78.84963768115942	73.8420926325894	1.3642108637116648	70.15398550724638	1.1134211671070113
emd_20767	6uh5	3.5	2320	5284	63.36206896551724	59.84102952308857	1.2025218097146537	52.93103448275862	0.7975304461018979
emd_9205	6mrm	2.9	53820	91637	88.24414715719064	92.69181662428932	1.5257841973002946	93.25157933853586	1.5849536652905354
emd_21126	6v9q	2.9	3337	8417	88.19298771351514	75.24058453130569	0.9546110169209118	87.05424033563081	0.5650157840986916
emd_30275	7c2k	2.9	1256	4943	96.4171974522293	43.819542787780705	0.848306444794206	98.40764331210191	0.516189653784653
emd_20143	6oo3	2.9	2404	5701	93.13643926788686	76.79354499210665	0.9426348741596563	98.37770382695507	0.48722865021843664
emd_0641	6o7h	2.9	2131	4784	85.17128108869075	79.70317725752508	1.0001500946768516	85.92210229938996	0.6371300305913634
emd_20266	6p7m	3.0	1168	3414	90.1541095890411	73.1693028705331	0.9323140295602127	97.68835616438356	0.6154788001859064
emd_22341	7ji0	3.0	432	684	93.51851851851852	85.38011695906432	0.7704729904895639	95.37037037037037	0.5245081143790765
emd_9829	6jhs	3.0	69120	219073	53.11342592592593	29.569595522953534	2.0441099964613794	25.541087962962962	2.1389656524423435
emd_30437	7cq6	3.0	1714	3742	94.74912485414235	76.50988776055586	0.9079916068018917	94.10735122520421	0.5288308309808238
emd_30535	7d0i	3.0	2544	6665	93.39622641509435	69.43735933983496	0.9780866582776749	97.16981132075472	0.5084030035902685
emd_20914	6uvr	4.0	1920	2697	75.46875	85.79903596588802	1.2153740905261392	93.85416666666667	0.9185290725851902
emd_20947	6uye	4.0	1686	2337	65.717674970344	81.38639281129653	1.2206386437851988	79.06287069988137	0.9769610797220039
emd_4489	6qb8	4.0	7870	9634	49.097839898348155	89.37097778700436	1.5306656655666016	55.42566709021601	1.1620884176999178
emd_6684	5wsg	4.0	9490	142961	72.64488935721812	8.53869237064654	1.67370566805128	58.4404636459431	1.3628313969277035
emd_4985	6rqt	4.0	4915	15746	71.75991861648016	65.21656293661883	1.5750471241128006	60.75279755849441	1.437566661161869
emd_4297	6fq5	3.8	774	1404	44.05684754521964	29.059829059829063	1.5690702460071033	80.49095607235142	1.0447663042803133
emd_2773	4uy8	3.8	3466	31597	69.3594922100404	13.222774314017153	1.5560361747665024	71.23485285631853	1.3412506964408255
emd_4858	6rev	3.8	1821	3234	86.16144975288303	86.70377241805814	0.9585716769995475	96.9796814936848	0.628417432285934
emd_4038	5ld2	3.8	2877	5991	68.96072297532152	84.91069938240695	1.2976758426060697	87.62599930483142	0.8394808488158456
emd_2764	3j80	3.8	5039	43594	79.77773367731693	16.417396889480205	1.4337312875774941	71.32367533240722	1.0863542635324615
emd_4977	6rpk	2.8	12060	52407	95.46434494195688	58.77840746465167	0.9605768793927121	94.12935323383084	0.5218229424932096
emd_4972	6roh	2.8	1448	2413	84.87569060773481	84.0033153750518	1.0563896555415058	91.85082872928176	0.5291022556027497
emd_10425	6tar	2.8	820	3466	81.70731707317073	40.07501442585112	1.090113830147661	96.34146341463415	0.7315211825545913
emd_20285	6pb1	2.8	1069	3630	92.89055191768007	52.64462809917355	1.0914101016126818	93.73246024321796	0.7004139336389154
emd_4868	6rfl	2.8	6191	13631	89.93700533031821	82.10696207174823	0.9511634695795533	92.45679211759004	0.5411238416782094
emd_9905	6k15	3.4	2655	4636	79.58568738229755	73.0802415875755	1.260027000801047	85.5743879472693	0.8804344107348094
emd_0479	6nq2	3.4	1242	2552	86.23188405797102	68.18181818181817	1.0635665058719859	92.7536231884058	0.6904426809554105
emd_20264	6p6j	3.4	1140	1642	63.59649122807017	88.55054811205846	1.2503666063459533	91.05263157894737	0.8500668814711191
emd_3388	5g05	3.4	8027	12556	62.60122087953158	93.08697037273018	1.3149730540786986	82.68344337859723	0.8628305745224474
emd_21157	6ven	3.4	2266	4359	71.00617828773169	64.57903188804772	1.0505229027114955	73.21270962047662	0.9394667896385251
emd_10006	6rui	2.7	6179	23629	96.24534714355075	58.78369799822253	1.2594792057962592	83.73523223822626	0.798981221390368
emd_20789	6uiw	2.7	3234	4229	67.31601731601732	89.35918656892883	0.8956977064119994	82.80766852195424	0.4590340977990551
emd_9955	6kac	2.7	7858	91426	97.31483838126749	18.22457506617374	1.0099011931314077	93.10257062865868	0.5566028698308828
emd_30058	6m22	2.7	1770	10311	96.045197740113	44.55435942197653	0.9748612636630912	95.31073446327683	0.5318141696940808
emd_10815	6yj4	2.7	8118	877200	99.65508745996551	3.0246238030095762	0.9760504252773664	95.65163833456516	0.46619405951893433
emd_21425	6vwx	3.1	900	1471	85.22222222222223	78.17811012916384	0.9926004967672072	96.22222222222221	0.6056457547017726
emd_21234	6vm0	3.1	1810	3224	75.0828729281768	90.38461538461539	0.9344433409992243	92.09944751381215	0.6575826177920728
emd_0415	6nbq	3.1	3755	15876	95.31291611185087	45.30738221214411	1.106253275520959	87.58988015978694	0.6795744890819818
emd_21893	6wsl	3.1	2278	29005	66.02282704126426	9.501810032752973	1.1409896909711676	73.48551360842845	0.7256037687630215
emd_4270	6fkf	3.1	5198	15211	93.28587918430166	55.1903227927158	1.2287232590085282	84.47479799923047	0.950514237224872
emd_9918	6k61	2.4	4542	247471	99.22941435490972	5.933220458154693	0.9427793714006699	97.71025979744607	0.4209405643066214
emd_30037	6m15	2.4	2895	11940	95.82037996545768	71.75041876046902	1.17562755530758	94.23143350604491	0.45161617730664955
emd_0553	6nz0	2.4	35640	137731	94.02076318742985	67.55632355824034	1.1673635980415376	90.3675645342312	0.45525435999560926
emd_10354	6szu	2.4	1699	8579	99.05826957033548	56.859773866417996	1.0970800627286996	96.58622719246615	0.445345413968668
emd_4979	6rpo	2.4	12060	74353	98.22553897180762	51.43975360778986	1.1526343119021003	93.3167495854063	0.44070983537911634
emd_0452	6nmi	3.7	3178	7506	78.72876022655758	81.32160937916333	1.305031710381765	83.0711139081183	1.0003634605304987
emd_9341	6n38	3.7	3137	5906	81.44724258846031	84.11784625804268	1.177094153909706	86.6432897672936	0.8734441730412214
emd_8641	5v7q	3.7	3216	18185	71.23756218905473	21.176794061039317	1.1982515626332833	78.1094527363184	0.9922920867791507
emd_4468	6q6i	3.7	7490	10029	65.35380507343123	87.91504636553994	1.3403155735517975	75.79439252336448	1.092629462881239
emd_0043	6gov	3.7	4157	4947	58.792398364204956	83.38386901152214	1.0470535133450354	66.17753187394756	0.7157207103430726
emd_11674	7a6u	3.6	1328	11490	79.74397590361446	29.112271540469976	1.2226813629605688	92.01807228915662	0.7482244643673301
emd_20259	6p62	3.6	2295	4118	81.61220043572985	71.6124332200097	1.1108889765946115	90.02178649237472	0.8674113813791102
emd_8397	5tc1	3.6	1352	37642	89.27514792899409	4.598586685085809	0.8819072850784111	96.00591715976331	0.6003515697197516
emd_9513	5gjv	3.6	2661	6918	75.57309282224728	55.753107834634285	1.198607196883691	78.7673806839534	0.8533266789115473
emd_9588	6acc	3.6	3195	3936	68.92018779342723	85.89939024390245	1.26572327332886	78.12206572769954	1.1164468821317899
emd_0243	6hma	2.6	3039	36132	91.31293188548865	18.731318498837595	1.152767420794569	85.5544587035209	0.5311048421936141
emd_22659	7k43	2.6	3783	13007	95.92915675389902	64.74975013454294	1.1013035626622822	91.38250066085118	0.535225162467772
emd_8945	6e0c	2.6	1220	8295	92.1311475409836	66.59433393610608	0.8212346507151498	96.31147540983606	0.43821155321579647
emd_22106	6x9o	2.6	2669	5451	90.03372049456725	86.02091359383599	0.9664142354686786	96.10340951667291	0.5197881305069869
emd_30401	7cm5	2.6	4888	16299	95.23322422258592	69.46438431805633	1.1080498850228504	89.81178396072012	0.6095923185890478
emd_10101	6s61	1.8	4128	31892	99.97577519379846	68.43095447134078	0.5638548054619543	94.47674418604652	0.3540075174418811
emd_21024	6v21	1.8	4160	52931	100.0	47.518467438741006	0.44459387499639424	86.3701923076923	0.4054355497694502
emd_8194	5k12	1.8	1764	4948	92.63038548752834	67.72433306386418	0.9350417297216993	96.3718820861678	0.48666448315580835
emd_30210	7bv2	2.5	1011	2504	89.81206726013848	76.2779552715655	1.0360930846244032	93.3728981206726	0.47994024572742366
emd_10898	6ysi	2.5	3112	31129	93.05912596401028	21.751421504063735	1.0669022470186516	92.32005141388174	0.4832351983945033
emd_21042	6v4n	2.5	3238	11442	97.7455219271155	62.62891102954029	1.0447361995552347	85.63928350833848	0.5396524158946663
emd_21599	6wbv	2.5	892	2733	90.69506726457399	75.22868642517379	1.074736207281578	93.83408071748879	0.5917175443105829
emd_20542	6q04	2.5	3477	9939	96.75007190106413	76.30546332629036	1.0306363888472305	96.72131147540983	0.5306480495012622
emd_20906	6uva	2.3	1199	7363	98.33194328607172	51.256281407035175	1.2277491926830366	76.73060884070058	0.6745857176083301
emd_0825	6l3t	2.3	1206	4870	91.21061359867329	64.37371663244353	1.3044075538117947	91.62520729684908	0.34939401521490676
emd_10219	6sk0	2.3	792	10048	99.4949494949495	27.149681528662423	1.0718804151660422	87.87878787878788	0.5089106690428247
emd_0854	6la3	2.3	49980	158005	73.80952380952381	52.83060662637258	1.9397762603354802	46.33853541416567	2.078223994377801
emd_21972	6wzg	2.3	1165	4347	88.75536480686695	67.05774097078445	1.124396491968549	84.89270386266095	0.47520277464831845
emd_10655	6xz7	2.1	3349	38260	74.46999104210212	18.227914270778882	1.0461713825681977	73.09644670050761	0.4603301070831085
emd_22898	7kjr	2.1	448	1484	91.51785714285714	74.39353099730458	1.178324713806468	92.41071428571429	0.36479513055917123
emd_22308	7jfo	2.1	4824	25072	89.28275290215588	62.336470963624755	1.2106062359857324	73.77694859038144	0.4827185554017294
emd_21992	6x18	2.1	1289	5699	86.50116369278511	53.09703456746798	1.2108210637116004	75.87276958882855	0.5342919864944627
emd_4905	6rjh	2.1	4080	16120	97.18137254901961	75.96153846153845	1.1001672581798927	96.66666666666667	0.35662409260326666
emd_11210	6zgl	1.9	1848	11109	99.94588744588745	71.32055090467189	0.8966797801803772	96.26623376623377	0.4059140717045841
emd_22358	7jjp	1.9	2352	7851	83.46088435374149	76.70360463635205	0.991691515274218	91.41156462585033	0.3625308429730055
emd_7770	6cvm	1.9	4084	11855	93.82957884427032	87.49894559257697	0.9804542780328344	98.99608227228207	0.3975496844261757
emd_11669	7a6b	1.3	4128	31901	98.74031007751938	77.82514654713019	0.25259922131073936	75.43604651162791	0.45161445299279274
emd_22657	7k3v	1.3	4128	31197	100.0	78.78962720774435	0.2911907981744316	71.2936046511628	0.4749132707585405
emd_11121	6z9e	1.6	4128	44453	100.0	59.02413785346321	0.33981892381111073	76.57461240310077	0.4484210108519578
emd_21951	6wx6	2.0	4128	19293	98.44961240310077	71.75141242937853	1.1265369369364864	95.25193798449612	0.3148668987470144
emd_10109	6s6z	2.0	8664	23831	89.98153277931671	85.88812890772523	1.0263964941776218	98.97276084949215	0.44289476366863245
emd_10771	6ybq	2.0	4289	19855	87.5961762648636	73.04457315537648	0.9560259578393283	90.02098391233388	0.43362645906264846
emd_11668	7a6a	1.1	4128	32417	98.78875968992247	76.55551099731622	0.20761088997430804	60.78003875968992	0.48458580762518844
emd_11638	7a4m	1.2	4128	34983	100.0	75.65674756310207	0.21124119669953384	49.05523255813954	0.5215807376754493
emd_11103	6z6u	1.2	4128	32611	99.12790697674419	77.36653276501794	0.20568564733989705	60.10174418604651	0.4858766930944216
